# Supplementary material for: Examination of Genetic and Epigenetic Characteristics of Patients with Hyperhomocysteinemia Following High-Dose Folic Acid Consumption
Source: Nutrients. 2025 Jun 27;17(13):2133. doi: 10.3390/nu17132133 (PMC12251037; doi:10.3390/nu17132133)
Supplement: Supplementary file 1 [file nutrients-17-02133-s001.zip]

Archive with 1 entries (1 files):
- nutrients-3680541-supplementary.pdf
